# Supplementary material for: Limits of the Ease-of-Retrieval Effect in Real and Fake News Credibility Judgments: Two Preregistered Experiments
Source: Behav Sci (Basel). 2026 Feb 27;16(3):327. doi: 10.3390/bs16030327 (PMC13023825; doi:10.3390/bs16030327)
Supplement: Supplementary file 1 [file behavsci-16-00327-s001.zip]

Archive with 1 entries (1 files):
- behavsci-4128135-supplementary.pdf
